# Supplementary material for: Lung Transplantation in Idiopathic Pulmonary Fibrosis Patients in the European MultiPartner IPF Registry: Challenges for Health Equity
Source: Biomedicines. 2025 Oct 31;13(11):2684. doi: 10.3390/biomedicines13112684 (PMC12650749; doi:10.3390/biomedicines13112684)
Supplement: Supplementary file 1 [file biomedicines-13-02684-s001.zip]

Archive with 1 entries (1 files):
- biomedicines-3912418-supplementary.pdf
